# Supplementary material for: Chromosomal Inversions Mediated by Tandem Insertions of Transposable Elements
Source: Genome Biol Evol. 2025 Aug 21;17(8):evaf131. doi: 10.1093/gbe/evaf131 (PMC12368964; doi:10.1093/gbe/evaf131)
Supplement: evaf131_Supplementary_Data [file evaf131_supplementary_data.zip]

Archive with 2 entries (2 files):
- Supplementary_Figures.revised.20250507.pdf
- Supplementary_Tables.revised.20250505.xlsx
